# Supplementary material for: The Transposon-Encoded Protein TnpB Processes Its Own mRNA into ωRNA for Guided Nuclease Activity
Source: CRISPR J. 2023 Jun 1;6(3):232–42. doi: 10.1089/crispr.2023.0015 (PMC10278001; doi:10.1089/crispr.2023.0015)
Supplement: Supplemental data [file Supp_FileS1.xlsx]

## Sheet: Sheet1
Component	Sequence	Length	Used in
RNA substrate 1	atggattacaaagaccacgatggtgactacaaggatcatgatatcgattataaagatgatgatgacaaacttggaagttcaatggataagaaatactcaataggcttagctatcggcacaaatagcgtcggatgggcggtgatcactgatgaatataaggttccgtctaaaaagttcaaggttctgggaaatacagaccgccacagtatcaaaaaaaatcttataggggctcttttatttgacagtggagagacagcggaagcgactcgtctcaaacggacagctcgtagaaggtatacacgtcggaagaatcgtatttgttatctacaggagattttttcaaatgagatggcgaaagtagatgatagtttctttcatcgacttgaagagtcttttttg…	1190	Fig 1B, 1C, 2A, S1
RNA substrate 2	ttgagtgtgtcgaatgtgggttcgctggcccagccgacaccatcgctgcggtgaacattcgccgtagggctgaagtcatgcagccgtacgcggtatagcgcaggctacaactgcaagccccgccctttagggctggggttcatgacgagaagtcatttaataaggc	166	Fig 1B, 1C
RNA substrate 3	atggggaggaaacgcgctcttattgtattgaacgatttgtgctataataacggcatgaacctgacgttgatggtcaagctgctacccacaactgaacagcaccaagcgttgcttgagacgatggaacggttcaatgcggcttgcaatgcgattgcggaagtggctttcgaacatcgcactgcaaacaagatccggttgcaaaagctcgtgtacgacagtatccgcaaggaatttgggctttcagcccaaatgaccgtccgtgctatcgctaaggcgtgcgaagcgtacaagcgagacaagtcgataaagccgacattcaagccgcatggcgccatcgtatatgaccaacgcctcctttcttggaaaggtcttgatcgcgtgtccatcctaacgcttggc…	1190	Fig 1B, 1C, S1
RNA substrate 4	ttgagtgtgtcgaatgtgggttcgctggcccagccgacaccatcgctgcggtgaacattcgccgtagggctgaagtcatgcagccgtacgcggtatagcgcaggctacaactgcaagccccgccctttagggctggggttcatgacgagaagtcatttaataaggcacatatgttattcttccccttgagatgaagaaaggccggggttacgtctatcagcttga	225	Fig 1B, 1C
DNA substrate containing 5' TCAC TAM and target	ccgaaaagtgccacctgacgtctaagaaaccattattatcatgacattaacctataaaaataggcgtatcacgaggccctttcgtctcgcgcgtttcggtgatgacggtgaaaacctctgacacatgcagctcccggagacggtcacagcttgtctgtaagcggatgccgggagcagacaagcccgtcagggcgcgtcagcgggtgttggcgggtgtcggggctggcttaactatgcggcatcagagcagattgtactgagagtgcaccatatgcggtgtgaaataccgcacagatgcgtaaggagaaaataccgcatcaggcgccattcgccattcaggctgcgcaactgttgggaagggcgatcggtgcgggcctcttcgctattacgccagctggc…	1221	Fig 1B, 1C, 2A, S1
Processed AmaTnpB omegaRNA + guide	catcgctgcggtgaacattcgccgtagggctgaagtcatgcagccgtacgcggtatagcgcaggctacaactgcaagccccgccctttagggctggggttcatgacgagaagtcatttaataaggc	126	Fig 2A, S1
750-nt 5' fragment from AmaTnpB mRNA	atggggaggaaacgcgctcttattgtattgaacgatttgtgctataataacggcatgaacctgacgttgatggtcaagctgctacccacaactgaacagcaccaagcgttgcttgagacgatggaacggttcaatgcggcttgcaatgcgattgcggaagtggctttcgaacatcgcactgcaaacaagatccggttgcaaaagctcgtgtacgacagtatccgcaaggaatttgggctttcagcccaaatgaccgtccgtgctatcgctaaggcgtgcgaagcgtacaagcgagacaagtcgataaagccgacattcaagccgcatggcgccatcgtatatgaccaacgcctcctttcttggaaaggtcttgatcgcgtgtccatcctaacgcttggc…	750	Fig 2A
775-nt 5' fragment from AmaTnpB mRNA	atggggaggaaacgcgctcttattgtattgaacgatttgtgctataataacggcatgaacctgacgttgatggtcaagctgctacccacaactgaacagcaccaagcgttgcttgagacgatggaacggttcaatgcggcttgcaatgcgattgcggaagtggctttcgaacatcgcactgcaaacaagatccggttgcaaaagctcgtgtacgacagtatccgcaaggaatttgggctttcagcccaaatgaccgtccgtgctatcgctaaggcgtgcgaagcgtacaagcgagacaagtcgataaagccgacattcaagccgcatggcgccatcgtatatgaccaacgcctcctttcttggaaaggtcttgatcgcgtgtccatcctaacgcttggc…	775	Fig 2A
800-nt 5' fragment from AmaTnpB mRNA	atggggaggaaacgcgctcttattgtattgaacgatttgtgctataataacggcatgaacctgacgttgatggtcaagctgctacccacaactgaacagcaccaagcgttgcttgagacgatggaacggttcaatgcggcttgcaatgcgattgcggaagtggctttcgaacatcgcactgcaaacaagatccggttgcaaaagctcgtgtacgacagtatccgcaaggaatttgggctttcagcccaaatgaccgtccgtgctatcgctaaggcgtgcgaagcgtacaagcgagacaagtcgataaagccgacattcaagccgcatggcgccatcgtatatgaccaacgcctcctttcttggaaaggtcttgatcgcgtgtccatcctaacgcttggc…	800	Fig 2A
825-nt 5' fragment from AmaTnpB mRNA	atggggaggaaacgcgctcttattgtattgaacgatttgtgctataataacggcatgaacctgacgttgatggtcaagctgctacccacaactgaacagcaccaagcgttgcttgagacgatggaacggttcaatgcggcttgcaatgcgattgcggaagtggctttcgaacatcgcactgcaaacaagatccggttgcaaaagctcgtgtacgacagtatccgcaaggaatttgggctttcagcccaaatgaccgtccgtgctatcgctaaggcgtgcgaagcgtacaagcgagacaagtcgataaagccgacattcaagccgcatggcgccatcgtatatgaccaacgcctcctttcttggaaaggtcttgatcgcgtgtccatcctaacgcttggc…	825	Fig 2A, S1
850-nt 5' fragment from AmaTnpB mRNA	atggggaggaaacgcgctcttattgtattgaacgatttgtgctataataacggcatgaacctgacgttgatggtcaagctgctacccacaactgaacagcaccaagcgttgcttgagacgatggaacggttcaatgcggcttgcaatgcgattgcggaagtggctttcgaacatcgcactgcaaacaagatccggttgcaaaagctcgtgtacgacagtatccgcaaggaatttgggctttcagcccaaatgaccgtccgtgctatcgctaaggcgtgcgaagcgtacaagcgagacaagtcgataaagccgacattcaagccgcatggcgccatcgtatatgaccaacgcctcctttcttggaaaggtcttgatcgcgtgtccatcctaacgcttggc…	850	Fig 2A
875-nt 5' fragment from AmaTnpB mRNA	atggggaggaaacgcgctcttattgtattgaacgatttgtgctataataacggcatgaacctgacgttgatggtcaagctgctacccacaactgaacagcaccaagcgttgcttgagacgatggaacggttcaatgcggcttgcaatgcgattgcggaagtggctttcgaacatcgcactgcaaacaagatccggttgcaaaagctcgtgtacgacagtatccgcaaggaatttgggctttcagcccaaatgaccgtccgtgctatcgctaaggcgtgcgaagcgtacaagcgagacaagtcgataaagccgacattcaagccgcatggcgccatcgtatatgaccaacgcctcctttcttggaaaggtcttgatcgcgtgtccatcctaacgcttggc…	875	Fig 2A, S1
925-nt 5' fragment from AmaTnpB mRNA	atggggaggaaacgcgctcttattgtattgaacgatttgtgctataataacggcatgaacctgacgttgatggtcaagctgctacccacaactgaacagcaccaagcgttgcttgagacgatggaacggttcaatgcggcttgcaatgcgattgcggaagtggctttcgaacatcgcactgcaaacaagatccggttgcaaaagctcgtgtacgacagtatccgcaaggaatttgggctttcagcccaaatgaccgtccgtgctatcgctaaggcgtgcgaagcgtacaagcgagacaagtcgataaagccgacattcaagccgcatggcgccatcgtatatgaccaacgcctcctttcttggaaaggtcttgatcgcgtgtccatcctaacgcttggc…	925	Fig 2A
950-nt 5' fragment from AmaTnpB mRNA	atggggaggaaacgcgctcttattgtattgaacgatttgtgctataataacggcatgaacctgacgttgatggtcaagctgctacccacaactgaacagcaccaagcgttgcttgagacgatggaacggttcaatgcggcttgcaatgcgattgcggaagtggctttcgaacatcgcactgcaaacaagatccggttgcaaaagctcgtgtacgacagtatccgcaaggaatttgggctttcagcccaaatgaccgtccgtgctatcgctaaggcgtgcgaagcgtacaagcgagacaagtcgataaagccgacattcaagccgcatggcgccatcgtatatgaccaacgcctcctttcttggaaaggtcttgatcgcgtgtccatcctaacgcttggc…	950	Fig 2A
1000-nt 5' fragment from AmaTnpB mRNA	atggggaggaaacgcgctcttattgtattgaacgatttgtgctataataacggcatgaacctgacgttgatggtcaagctgctacccacaactgaacagcaccaagcgttgcttgagacgatggaacggttcaatgcggcttgcaatgcgattgcggaagtggctttcgaacatcgcactgcaaacaagatccggttgcaaaagctcgtgtacgacagtatccgcaaggaatttgggctttcagcccaaatgaccgtccgtgctatcgctaaggcgtgcgaagcgtacaagcgagacaagtcgataaagccgacattcaagccgcatggcgccatcgtatatgaccaacgcctcctttcttggaaaggtcttgatcgcgtgtccatcctaacgcttggc…	1000	Fig 2A
1064-nt 5' fragment from AmaTnpB mRNA	atggggaggaaacgcgctcttattgtattgaacgatttgtgctataataacggcatgaacctgacgttgatggtcaagctgctacccacaactgaacagcaccaagcgttgcttgagacgatggaacggttcaatgcggcttgcaatgcgattgcggaagtggctttcgaacatcgcactgcaaacaagatccggttgcaaaagctcgtgtacgacagtatccgcaaggaatttgggctttcagcccaaatgaccgtccgtgctatcgctaaggcgtgcgaagcgtacaagcgagacaagtcgataaagccgacattcaagccgcatggcgccatcgtatatgaccaacgcctcctttcttggaaaggtcttgatcgcgtgtccatcctaacgcttggc…	1064	Fig 2A
826-875 nt fragment from AmaTnpB mRNA	attcgtgaccggataacggttcgcaaggctcagcgtcgcacccagcattc	50	Fig S1
801-875 nt fragment from AmaTnpB mRNA	gattgcacttgaagatctcaagggcattcgtgaccggataacggttcgcaaggctcagcgtcgcacccagcattc	75	Fig S1
776-875 nt fragment from AmaTnpB mRNA	cgaaagccaaagacaccgggcgcgggattgcacttgaagatctcaagggcattcgtgaccggataacggttcgcaaggctcagcgtcgcacccagcattc	100	Fig S1
751-875 nt fragment from AmaTnpB mRNA	catcgcattgcgaaagtgctggttgcgaaagccaaagacaccgggcgcgggattgcacttgaagatctcaagggcattcgtgaccggataacggttcgcaaggctcagcgtcgcacccagcattc	125	Fig S1
726-875 nt fragment from AmaTnpB mRNA	agcccgtttcgccaccaacgtaaaccatcgcattgcgaaagtgctggttgcgaaagccaaagacaccgggcgcgggattgcacttgaagatctcaagggcattcgtgaccggataacggttcgcaaggctcagcgtcgcacccagcattc	150	Fig S1
701-875 nt fragment from AmaTnpB mRNA	tgctgaagaagcgtcgccgcaaggaagcccgtttcgccaccaacgtaaaccatcgcattgcgaaagtgctggttgcgaaagccaaagacaccgggcgcgggattgcacttgaagatctcaagggcattcgtgaccggataacggttcgcaaggctcagcgtcgcacccagcattc	175	Fig S1
676-875 nt fragment from AmaTnpB mRNA	aaaggcacaaagtctgccaagcgtctgctgaagaagcgtcgccgcaaggaagcccgtttcgccaccaacgtaaaccatcgcattgcgaaagtgctggttgcgaaagccaaagacaccgggcgcgggattgcacttgaagatctcaagggcattcgtgaccggataacggttcgcaaggctcagcgtcgcacccagcattc	200	Fig S1
