# Supplementary material for: The Transposon-Encoded Protein TnpB Processes Its Own mRNA into ωRNA for Guided Nuclease Activity
Source: CRISPR J. 2023 Jun 1;6(3):232–42. doi: 10.1089/crispr.2023.0015 (PMC10278001; doi:10.1089/crispr.2023.0015)
Supplement: Supplemental data [file Supp_FigureS1_S5.zip]

Archive with 6 entries (6 files):
- Supp_FigureS1.pdf
- Supp_FigureS2.pdf
- Supp_FigureS3.pdf
- Supp_FigureS4.pdf
- Supp_FigureS5.pdf
- Supplementary Figure Legends.docx
